# Supplementary material for: Characteristics of Nontyphoid Salmonella Isolated from Human, Environmental, Animal, and Food Samples in Burkina Faso: A Systematic Review and Meta-Analysis
Source: Antibiotics (Basel). 2024 Jun 13;13(6):556. doi: 10.3390/antibiotics13060556 (PMC11200751; doi:10.3390/antibiotics13060556)
Supplement: Supplementary file 1 [file antibiotics-13-00556-s001.zip › Supplementary material S2.xlsx]

## Sheet: Sources
Serotype	sources	Nbre	Total
S. Apeyeme	humans	1
S. Banana	humans	1
S. Cubana	humans	3
S. Dublin	humans	1
S. Duisburg	humans	2
S. Enteritidis	humans	2
S. Fresno	humans	1
Gaminara	humans	1
S. Hvittingsfoss	humans	2
S. Kentucky	humans	1
S. Kiambou	humans	1
S. Montevideo	humans	1
S. Muenster	humans	2
S. Ouakam	humans	2
S. Poona	humans	7
S. Senftenberg	humans	2
S. Rubislaw	humans	1
S. Soerenga	humans	1
S. Stratford	humans	1
S. Tamberma	humans	1
S. Tounouma	humans	1
S. Typhimurium	humans	17
S. Virchow	humans	4	56
S. Adabraka	environment	1
S. Balcones IV	environment	1
S. Bredeney	environment	1
S. Carmel	environment	1
S. Chester	environment	1
S. Colindale	environment	4
S. Croft II	environment	3
S. Cubana	environment	2
S. Eastbourne	environment	3
S. Elisabethville	environment	1
S. Essen	environment	2
S. Galiema	environment	1
S. Give	environment	1
S. Jodhpur	environment	2
S. Jodhpur II	environment	3
S. Kentucky	environment	3
S. Ouagadougou	environment	2
S. Poona	environment	5
S. Rissen	environment	1
S. Senftenberg	environment	3
S. Shubra	environment	1
S. Teshie	environment	1
S. Tilene	environment	1
S. Virchow	environment	3
S. Wagadugu	environment	2
S. Group E1,3,19;r:-	environment	1
S. GroupG13,22:z:-	environment	1
S. Group 0:53	environment	1	52
S. Abaetetuba	animals	2
S. Aboni	animals	1
S. Adelaide	animals	1
S. Agona	animals	6
S. Albany	animals	4
S. Anatum	animals	1
S. Ank	animals	5
S. Antwepen	animals	1
S. Apeyeme	animals	5
S. Banana	animals	4
S. Bareilly	animals	1
S. Bargny	animals	1
S. Binningen	animals	2
S. Brancaster	animals	6
S. Bredeney	animals	13
S. Brive	animals	2
S. Brochum	animals	2
S. Carmel	animals	1
S. Carno	animals	1
S. Chandans	animals	2
S. Chester	animals	32
S. Chomedey	animals	4
S. Colindale	animals	1
S. Colobane	animals	2
S. Cubana	animals	1
S. Dahra	animals	2
S. Dakar	animals	1
S. Derby	animals	63
S. Duisburg	animals	1
S. Drac	animals	30
S. Ealing	animals	1
S. Eastbourne	animals	5
S. Eastglam	animals	2
S. Elisabethwille	animals	1
S. Farakan	animals	3
S. Freetown	animals	1
S. Fresno	animals	5
S. Frintrop	animals	1
S. Fufu	animals	1
S. Galiema	animals	2
S. Give	animals	1
S. Gokul	animals	1
S. Hato	animals	30
S. Havana	animals	2
S. Hermannsweder	animals	1
S. Hillingdon	animals	1
S. Ikeja	animals	1
S. Ilala	animals	3
S. Kaapstad	animals	5
S. Kalamu	animals	1
S. Kalina	animals	2
S. Kentucky	animals	1
S. Kingston	animals	5
S. Kokomlemle	animals	4
S. Korlebu	animals	3
S. Lagos	animals	6
S. Llandoff	animals	1
S. Mbandaka	animals	1
S. Mentevideo	animals	1
S. Minnesota	animals	1
S. Moero	animals	1
S. Monshui	animals	5
S. Muenster	animals	43
S. Nima	animals	4
S. Nottingham	animals	5
S. Offa	animals	1
S. Oranienburg	animals	1
S. Othmarschen	animals	1
S. Ouakam	animals	1
S. Poona	animals	5
S. Rissen	animals	1
S. Ruiru	animals	8
S. Saintpaul	animals	1
S. Salford	animals	1
S. Schwarzengrund	animals	5
S. Senftenberg	animals	10
S. Shangani	animals	1
S. Soumbedioune	animals	4
S. Stanley	animals	1
S. Stanleyville	animals	1
S. Tennessee	animals	3
S. Tilene	animals	1
S. Trachau	animals	2
S. Typhimurium	animals	8
S. Umbadah	animals	1
S. Umbilo	animals	1
S. Urbana	animals	16
S. Virchow	animals	1
S. Waldenswil	animals	1
S. Waycross	animals	6
S. Yoruba	animals	1
S. Group A	animals	1
S. group B (4,5,12:-:- S)	animals	2
Groupe C (6,7,14:d:-)	animals	10
S. group E (3,10:e,h:-)	animals	6
S.Group G (13,22:z:-)	animals	1
Groupe O	animals	1
Salmonella enterica ssp. Salamae	animals	1
Non typable	animals	4	458
S. Ahmadi	Food	1
S. Anatum	Food	1
S. Balcones IV	Food	2
S. Banana	Food	3
S. Brancaster	Food	11
S. Bredeney	Food	4
S. Cannstatt	Food	1
S. Carmel	Food	3
S. Chester	Food	21
S. Corvallis	Food	1
S. Cubana	Food	2
S. Cuckmere	Food	3
S. Derby	Food	111
S. Eastbourne	Food	1
S. Elisabethwille	Food	1
S. Enteritidis	Food	1
S. Essen	Food	3
S. Galiema	Food	1
S. Gaminara	Food	1
S. Hato	Food	23
S. Jodhpur	Food	2
S. Kaapstad	Food	5
S. Kentucky	Food	9
S. Kintambo	Food	2
S. Kokomlemle	Food	2
S. Korlebu	Food	0
S. Liverpool	Food	2
S. Monshui	Food	3
S. Muenster	Food	1
S. Mura	Food	1
S. Nima	Food	5
S. Nottingham	Food	1
S. Oskarshamn	Food	1
S. Ouakam	Food	2
S. Poona	Food	2
S. Saarbruechen	Food	1
S. Senftenberg	Food	5
S. Tanzania	Food	1
S. Teddington	Food	2
S. Teltow	Food	1
S. Tennessee	Food	18
S. Tilene	Food	6
S. Typhimurium	Food	19
¨Rugeux¨	Food	2
S. Vinohrady	Food	1
S. Wedding	Food	2
S. Worthington II	Food	1
Groupe B	Food	3
Groupe B (4,12:e,h:-)	Food	1
Groupe C (6,7,14:d:-)	Food	1
Groupe D	Food	3
Groupe E	Food	4
Groupe F	Food	12
Groupe O	Food	2
Groupe M	Food	1
Salmonella spp.	Food	9
Non typable	Food	25	353
				919

## Sheet: serotypes and isolates
Serotype	sources	N° of isolates	N° of serotypes
¨Rugeux¨	Food	2	1
Gaminara	humans	1	1
Groupe B	Food	3	1
Groupe B (4,12:e,h:-)	Food	1	1
Groupe C (6,7,14:d:-)	animals	10	1
Groupe C (6,7,14:d:-)	Food	1
Groupe D	Food	3	1
Groupe E	Food	4	1
Groupe F	Food	12	1
Groupe M	Food	1	1
Groupe O	animals	1	1
Groupe O	Food	2
Non typable	animals	4	1
Non typable	Food	25
S. Abaetetuba	animals	2	1
S. Aboni	animals	1	1
S. Adabraka	environment	1	1
S. Adelaide	animals	1	1
S. Agona	animals	6	1
S. Ahmadi	Food	1	1
S. Albany	animals	4	1
S. Anatum	animals	1	1
S. Anatum	Food	1
S. Ank	animals	5	1
S. Antwepen	animals	1	1
S. Apeyeme	humans	1	1
S. Apeyeme	animals	5
S. Balcones IV	environment	1	1
S. Balcones IV	Food	2
S. Banana	humans	1	1
S. Banana	animals	4
S. Banana	Food	3
S. Bargny	animals	1	1
S. Bargny	animals	1
S. Binningen	animals	2	1
S. Brancaster	animals	6	1
S. Brancaster	Food	11
S. Bredeney	environment	1	1
S. Bredeney	animals	13
S. Bredeney	Food	4
S. Brive	animals	2	1
S. Brochum	animals	2	1
S. Cannstatt	Food	1	1
S. Carmel	environment	1	1
S. Carmel	animals	1
S. Carmel	Food	3
S. Carno	animals	1	1
S. Chandans	animals	2	1
S. Chester	environment	1	1
S. Chester	animals	32
S. Chester	Food	21
S. Chomedey	animals	4	1
S. Colindale	environment	4	1
S. Colindale	animals	1
S. Colobane	animals	2	1
S. Corvallis	Food	1	1
S. Croft II	environment	3	1
S. Cubana	humans	3	1
S. Cubana	environment	2
S. Cubana	animals	1
S. Cubana	Food	2
S. Cuckmere	Food	3	1
S. Dahra	animals	2	1
S. Dahra	animals	1
S. Derby	animals	63	1
S. Derby	Food	111
S. Drac	animals	30	1
S. Dublin	humans	1	1
S. Duisburg	humans	2	1
S. Duisburg	animals	1
S. Ealing	animals	1	1
S. Eastbourne	environment	3	1
S. Eastbourne	animals	5
S. Eastbourne	Food	1
S. Eastglam	animals	2	1
S. Elisabethville	environment	1	1
S. Elisabethwille	animals	1
S. Elisabethwille	Food	1
S. Enteritidis	humans	2	1
S. Enteritidis	Food	1
S. Essen	environment	2	1
S. Essen	Food	3
S. Farakan	animals	3	1
S. Freetown	animals	1	1
S. Fresno	humans	1	1
S. Fresno	animals	5
S. Frintrop	animals	1	1
S. Fufu	animals	1	1
S. Galiema	environment	1	1
S. Galiema	animals	2
S. Galiema	Food	1
S. Gaminara	Food	1	1
S. Give	environment	1	1
S. Give	animals	1
S. Gokul	animals	1	1
S. Group 0:53	environment	1	1
S. Group A	animals	1	1
S. group B (4,5,12:-:- S)	animals	2	1
S. group E (3,10:e,h:-)	animals	6	1
S. Group E1,3,19;r:-	environment	1	1
S. GroupG13,22:z:-	environment	1	1
S. Hato	animals	30	1
S. Hato	Food	23
S. Havana	animals	2	1
S. Hermannsweder	animals	1	1
S. Hillingdon	animals	1	1
S. Hvittingsfoss	humans	2	1
S. Ilala	animals	1	1
S. Ilala	animals	3
S. Jodhpur	environment	2	1
S. Jodhpur	Food	2
S. Jodhpur II	environment	3	1
S. Kaapstad	animals	5	1
S. Kaapstad	Food	5	1
S. Kalamu	animals	1	1
S. Kalina	animals	2	1
S. Kentucky	humans	1	1
S. Kentucky	environment	3
S. Kentucky	animals	1
S. Kentucky	Food	9
S. Kiambou	humans	1	1
S. Kingston	animals	5	1
S. Kintambo	Food	2	1
S. Kokomlemle	animals	4	1
S. Kokomlemle	Food	2
S. Korlebu	animals	3	1
S. Korlebu	Food	0
S. Lagos	animals	6	1
S. Liverpool	Food	2	1
S. Llandoff	animals	1	1
S. Mbandaka	animals	1	1
S. Mentevideo	animals	1	1
S. Minnesota	animals	1	1
S. Moero	animals	1	1
S. Monshui	animals	5	1
S. Monshui	Food	3
S. Montevideo	humans	1	1
S. Muenster	humans	2	1
S. Muenster	animals	43
S. Muenster	Food	1
S. Nima	animals	4	1
S. Nima	Food	5
S. Nottingham	animals	5	1
S. Nottingham	Food	1
S. Offa	animals	1	1
S. Oranienburg	animals	1	1
S. Oskarshamn	Food	1	1
S. Othmarschen	animals	1	1
S. Ouagadougou	environment	2	1
S. Ouagadougou	environment	2
S. Ouakam	humans	2	1
S. Ouakam	animals	1
S. Ouakam	Food	2
S. Poona	humans	7	1
S. Poona	environment	5
S. Poona	animals	5
S. Poona	Food	2
S. Rissen	environment	1	1
S. Rissen	animals	1
S. Rubislaw	humans	1	1
S. Ruiru	animals	8	1
S. Saarbruechen	Food	1	1
S. Saintpaul	animals	1	1
S. Salford	animals	1	1
S. Schwarzengrund	animals	5	1
S. Senftenberg	humans	2	1
S. Senftenberg	environment	3
S. Senftenberg	animals	10
S. Senftenberg	Food	5
S. Shangani	animals	1	1
S. Shubra	environment	1	1
S. Soerenga	humans	1	1
S. Soumbedioune	animals	4	1
S. Stanley	animals	1	1
S. Stanleyville	animals	1	1
S. Stratford	humans	1	1
S. Tamberma	humans	1	1
S. Tanzania	Food	1	1
S. Teddington	Food	2	1
S. Teltow	Food	1	1
S. Tennessee	animals	3	1
S. Tennessee	Food	18
S. Teshie	environment	1	1
S. Tilene	environment	1	1
S. Tilene	animals	1
S. Tilene	Food	6
S. Tounouma	humans	1	1
S. Trachau	animals	2	1
S. Typhimurium	humans	17	1
S. Typhimurium	animals	8
S. Typhimurium	Food	19
S. Umbadah	animals	1	1
S. Umbilo	animals	1	1
S. Urbana	animals	16	1
S. Vinohrady	Food	1	1
S. Virchow	humans	4	1
S. Virchow	environment	3
S. Virchow	animals	1
			1
S. Waldenswil	animals	1	1
S. Waycross	animals	6	1
S. Wedding	Food	2	1
S. Worthington II	Food	1	1
S. Yoruba	animals	1	1
S. Mura	Food	1	1
S.Group G (13,22:z:-)	animals	1	1
Salmonella enterica ssp. Salamae	animals	1	1
Salmonella spp.	Food	9	1
	total	919	145
